# Supplementary material for: Comparison of Multiple Radiomics Models for Identifying Histological Grade of Pancreatic Ductal Adenocarcinoma Preoperatively Based on Multiphasic Contrast-Enhanced Computed Tomography: A Two-Center Study in Southwest China
Source: Diagnostics (Basel). 2022 Aug 8;12(8):1915. doi: 10.3390/diagnostics12081915 (PMC9406915; doi:10.3390/diagnostics12081915)
Supplement: Supplementary file 1 [file diagnostics-12-01915-s001.zip]

Archive with 1 entries (1 files):
- diagnostics-1838922-supplementary.pdf
